# Supplementary material for: Mechanically Enhanced and Reprocessable Vanillin-Based Epoxy Resin via Synergistic Effect of Rigid Cross-Linked Networks and Alkyl Dangling Chains
Source: Polymers (Basel). 2026 May 17;18(10):1226. doi: 10.3390/polym18101226 (PMC13210534; doi:10.3390/polym18101226)
Supplement: Supplementary file 1 [file polymers-18-01226-s001.zip]

Archive with 1 entries (1 files):
- polymers-4282287-supplementary.pdf
